# Supplementary material for: Tunable Dual-Mode Resonant Excitation of Dumbbell-Shaped Structures in the Mid-Infrared Band
Source: Nanomaterials (Basel). 2025 Jul 31;15(15):1181. doi: 10.3390/nano15151181 (PMC12348914; doi:10.3390/nano15151181)
Supplement: Supplementary file 1 [file nanomaterials-15-01181-s001.zip]

Archive with 1 entries (1 files):
- nanomaterials-3726345-supplementary.pdf
